# Supplementary material for: Two-photon calcium imaging of the medial prefrontal cortex and hippocampus without cortical invasion
Source: eLife. 2017 Sep 25;6:e26839. doi: 10.7554/eLife.26839 (PMC5643091; doi:10.7554/eLife.26839)
Supplement: Figure 1—source data 1. — Data in Field four were used for top panels in Figure 1D,F. [file elife-26839-fig1-data1.xlsx]

## Sheet: Sheet1
Panel D	(Bright fluorescent signal in each depth)			step size: 2.5 mm									Panel F	(Numbers of detected circles from raw images)											step size: 2.5 mm
overfill						underfill							overfill						underfill
field	1	2	3	4		field	1	2	3	4			field	1	2	3	4		field	1	2	3	4
	19.9772	18.4106	19.251	17.9468			26.673	20.7148	23.1939	18.924				0	0	0	0			0	0	0	0
	20.2928	18.7224	19.5247	18.1597			27.0684	21	24.057	18.9506				0	0	0	0			0	0	0	0
	19.8593	18.8061	19.8555	18.6236			28.2053	20.9696	24.5209	19.1901				0	0	0	0			0	0	0	0
	20.1217	18.673	20.4183	19.0798			29.5551	21.9962	26.019	19.6844				0	0	0	0			0	0	0	0
	20.981	18.6578	20.9734	19.9734			31.616	23.3346	28.1977	20.5779				0	0	0	0			0	0	0	0
	21.0304	19.3384	21.711	21.8859			35.2624	26.5057	32.2243	21.7643				0	0	0	0			0	0	0	0
	21.1445	22.1483	26.0608	24.7795			42.0989	31.2586	40.9962	24.3726				0	0	0	0			2	0	0	0
	21.5437	37.4335	44.6122	31.4144			54.7034	45.9354	64.9772	28.8555				0	0	0	0			0	0	0	0
	23.2738	75.1483	87.0532	40.384			79.1673	89.4411	116.521	38.3954				0	0	0	0			0	0	0	0
	26.1559	114.061	129.89	62.5019			118.806	158.703	183.555	54.4144				0	0	0	0			0	0	0	0
	36.365	125.506	165.335	122.555			191.878	215.498	245.696	83.7338				0	0	0	0			0	0	0	0
	68.4183	125.342	179.825	192.905			315.616	249.403	285.635	147.608				0	0	0	0			0	0	0	0
	132.16	128.943	193.97	221.97			474.091	276.578	301.939	272.034				0	0	0	0			0	0	0	0
	239.814	140.471	205.316	198.445			599.627	292.209	323.236	395.688				0	0	0	0			0	0	0	0
	383.517	140.513	202.156	183.103			659.148	300.3	332.373	471.707				0	0	0	0			0	0	0	0
	426.502	138.11	191.802	170.654			689.144	299.144	324.304	486.316				0	0	0	0			0	0	0	0
	433.844	122.361	198.624	151.513			716.464	289.186	306.186	465.122				0	0	0	0			0	0	0	0
	457.707	118.167	207.346	139.757			744.125	269.084	318.768	424.403				0	0	0	0			0	0	0	0
	463.194	115.205	198.932	137.266			732.715	250.696	324.418	380.167				0	0	0	0			0	0	0	0
	467.536	115.544	196.376	135.977			699.042	248.548	317.35	358.16				0	0	0	0			0	0	0	0
	432.62	117.741	186.654	124.913			648.992	246.125	316.631	354.27				0	0	0	0			0	0	0	0
	357.814	114.692	174.312	113.624			607.487	248.494	307.753	343.605				0	0	0	0			0	0	0	0
	316.3	112.7	174.57	111.16			573.882	244.985	294.316	319.802				0	0	0	0			0	0	0	0
	318.901	109.772	175.354	117.053			547.259	240.186	294.89	293.715				0	0	0	0			0	0	0	2
	317.388	102.471	172.118	111.817			527.487	235.635	285.365	289.437				0	0	0	0			0	0	0	0
	273.087	99.9049	164.076	101.038			482.011	230.171	279.802	295.791				0	0	0	0			0	0	0	0
	254.011	100.084	158.087	98.7757			436.281	220.985	270.764	292.449				2	0	0	0			0	0	0	0
	249.612	98.289	157.209	102.525			428.065	216.498	253.072	283.118				0	0	0	0			0	0	0	0
	251.122	109.072	161.92	103.407			438.338	228.384	254.749	272.011				0	0	0	0			0	0	0	0
	257.798	108.376	175.346	102.03			437.479	237.852	269.947	272.103				0	0	0	0			0	0	0	0
	274.654	104.357	181.513	106.057			439.81	245.148	284.266	269.62				0	0	0	0			0	0	0	0
	261.046	95.7452	169.734	112.837			435.053	230.806	290.517	269.122				0	0	0	0			0	0	0	0
	258.354	93.251	157.042	115.278			417.346	225.049	281.559	278.144				0	0	0	0			0	0	0	0
	250	91.5665	153.392	111.947			404.392	212.285	270.236	301				0	0	0	0			0	0	0	0
	246.179	91.3004	150.643	105.106			399.087	209.574	262.719	309.418				0	0	0	0			0	0	0	0
	246.578	89.8555	146.38	100.548			423.38	205.084	249.03	294.479				0	0	0	0			0	0	0	0
	253.365	90.5894	148.806	102.205			413.08	204.688	256.703	279.122				0	0	0	0			0	0	0	0
	240.395	88.2091	151.091	101.038			419.84	208.213	251.84	269.905				0	0	0	0			0	0	0	0
	243.703	93.6046	146.335	98.8973			436.81	207.996	245.7	268.316				0	0	0	0			0	0	0	2
	274.935	98.3118	145.046	100.053			437.795	213.544	247.087	271.513				0	0	0	0			0	0	0	0
	277.962	101.586	144.087	107.236			446.023	218.179	241.73	271.643				0	0	0	0			0	0	0	0
	275.916	97.038	147.745	108.654			447.567	225.871	255.049	273.612				0	0	0	0			0	0	0	0
	272.738	94.3042	149.308	107.806			451.125	224.411	254.951	275.084				0	0	0	0			0	0	0	0
	277.863	89.9468	148.323	108.768			451.388	225.669	253.616	282.125				0	0	0	0			0	0	0	0
	274.726	89.1787	144.544	105.308			456.099	214.722	255.221	292.11				0	0	0	0			0	0	0	2
	279.601	87.3574	148.996	104.525			462.886	208.437	253.658	296.061				0	0	0	0			0	0	0	0
	287.753	89.4791	147.741	103.696			462.989	207.833	256.433	295.346				0	0	0	0			0	0	0	0
	281.863	88.4297	148.768	104.319			448.35	207.681	251.84	288.958				0	0	0	0			0	0	0	0
	291.049	90.9582	145.548	102.468			450.106	209.122	253.825	281.829				0	0	0	0			0	0	0	0
	296.631	89.327	151.962	104.065			459.722	206.281	253.825	279.844				2	0	0	0			0	0	0	0
	313.243	90.019	150.217	107.068			495.517	210.323	258.616	272.932				0	0	0	0			0	0	2	0
	313.095	91.1255	155.662	105.403			495.224	213.278	259.753	277.331				0	0	0	2			0	0	0	0
	318.753	91.1179	161.202	110.384			494.464	213.433	262.118	287.684				0	0	0	0			0	0	0	0
	314.894	89.7567	167.783	114.795			497.251	218.532	280.764	293.175				0	0	0	0			0	0	0	0
	317.403	87.924	159.669	113.886			483.989	212.418	279.985	303.369				0	0	0	0			2	0	0	0
	315.51	86.3308	160.175	115.578			482.228	208.947	272.529	312.129				0	0	0	0			0	0	0	0
	307.897	87.7643	163.281	116.384			491.548	204.677	283.886	317.517				0	0	0	0			0	0	0	2
	322.658	85.9049	168.62	115.517			497.437	207.205	286.548	318.886				0	0	2	0			0	0	0	0
	315.452	85.3498	168.928	117.567			489.616	206.384	288.905	318.259				0	0	0	0			2	0	0	0
	323.684	84.7871	169.856	114.327			480.312	206.521	282.228	317.449				0	0	0	0			0	0	0	0
	321.43	86.3232	177.198	116.897			478.916	203.236	302.11	313.011				0	0	0	0			0	0	0	0
	316.259	86.7795	175.106	115.905			482.346	208.567	297.422	323.673				0	0	2	2			0	0	0	0
	324.586	87.4791	186.046	112.586			482.152	212.601	303.833	325.133				0	0	0	0			0	0	0	0
	322.262	85.3004	178.532	112.62			476.167	214.586	321.251	324.209				0	0	0	0			0	0	0	2
	327.738	84.654	182.407	110.506			513.985	211.403	315.871	323.692				2	0	2	0			0	0	0	2
	325.479	83.3498	189.852	111.833			510.985	213.133	330.958	318.144				0	0	0	0			2	0	0	2
	345.456	83.2205	186.867	119.719			505.798	208.658	326.844	314.49				0	0	0	0			0	0	0	0
	333.692	82.2053	192.696	118.209			494.281	209.635	341.597	313.726				0	0	0	0			0	0	0	0
	326.563	82.654	193.175	118.262			498.312	206.844	344.722	323.16				0	0	0	0			0	0	0	0
	327.236	85.2091	195.715	122.559			507.84	206.395	340.977	325.966				0	0	0	0			0	0	0	0
	330.57	85.2928	204.259	124.563			516.905	209.817	363.513	326.122				0	0	0	0			0	0	0	0
	341.688	87.4601	211.913	127.677			516.734	211.308	368.148	328.323				2	0	0	0			0	0	0	0
	351.536	86.403	209.802	129.445			527.426	212.673	374.452	339.977				0	0	0	0			0	0	0	0
	352.932	87.2662	210.122	125.471			531.783	225.567	394.779	352.247				2	0	0	0			0	0	0	0
	341.243	84.8289	214.726	124.741			526.806	228.871	398.859	357.943				2	0	0	2			0	0	0	0
	365.163	91.7529	212.43	125.369			529.137	222.414	397.943	356.817				2	0	2	0			0	0	0	0
	362.567	89.2852	224.947	122.802			530.643	225.665	391.821	354.483				0	0	0	0			0	0	0	0
	356.376	91.4563	215.567	127			532.616	239.802	403.734	373.399				2	0	0	0			0	0	0	0
	357.449	89.6388	221.38	129.065			533.008	236.179	398.019	366.939				0	0	0	0			0	0	0	0
	349.73	87.2129	220.433	126.144			557.099	233.281	392.555	369.688				0	0	2	0			0	0	0	0
	357.057	91.7529	221.399	126.236			558.091	226.905	408.24	365.399				0	0	0	0			0	0	0	0
	344.738	91.7224	227.992	126.578			555.894	236.015	407.411	360.487				0	0	0	2			0	0	0	0
	341.141	94.384	223.293	126.395			551.753	240.004	403.574	361.281				0	2	2	0			0	0	0	2
	350.072	95.4449	236.951	128.612			548.16	237.947	408.764	365.023				0	0	2	0			0	0	0	0
	364.905	93.2205	235.278	127.156			548.916	243.43	424.947	370.452				0	2	2	0			0	0	0	2
	367.076	96.6502	242.046	126.43			552.224	253.011	421.148	368.331				0	0	2	0			0	0	0	2
	364.624	93.5019	231.11	126.624			557.008	248.776	419.529	362.848				2	0	2	0			2	0	0	3
	363.167	92.9011	231.449	125.928			560.517	246.023	419.494	364.506				0	2	2	0			0	0	0	2
	372.506	94.616	228.095	131.525			550.981	241.342	414.787	365.407				0	0	0	2			0	0	0	2
	372.909	95.3764	221.97	131.681			532.616	251.62	402.867	368.483				2	0	2	2			0	0	0	0
	348.688	95.6958	225.441	129.654			524.323	243.224	420.243	365.274				0	0	2	2			2	0	0	2
	340.194	94.4525	220.011	127.954			517.411	241.327	409.856	371.597				2	0	2	2			0	0	0	4
	342.27	90.7909	221.487	126.392			512.97	232.327	393.894	377.316				0	0	0	2			0	0	0	4
	345.772	93.692	215.426	125.354			535.483	242.11	393.19	367.703				2	0	0	3			0	0	0	4
	344.996	91.8441	219.004	123.35			525.901	238.228	396.057	379.928				2	0	0	2			0	0	0	3
	348.669	92.1293	218.114	125			532.221	234.707	397.863	375.175				2	0	0	2			0	0	2	5
	341.114	92.403	228.639	125.049			538.734	235.084	399.586	366.654				2	0	2	3			0	0	0	3
	354.513	92.9544	221.875	121.464			529.935	237.992	410.384	366.992				2	0	2	4			0	0	0	4
	340.468	95.7719	208.726	118.479			509.559	237.502	405.502	365.475				2	0	0	4			2	0	0	3
	340.54	94.6274	212.567	125.08			536.407	233.529	385.84	364.468				0	0	0	4			0	0	2	3
	350.582	93.0152	212.688	124.285			529.806	233.046	378.274	364.506				0	0	0	3			2	2	2	3
	352.456	97.9658	215.593	122.525			527.141	244.947	394.643	360.536				2	0	0	3			0	2	2	4
	355.456	96.8821	217.643	124.099			520.148	247.137	389.943	358.909				2	0	0	3			2	0	2	3
	336.719	94.1559	217.243	123.924			506.183	245.49	384.266	357.894				2	0	0	3			2	0	2	2
	341.992	98.9278	211.654	122.882			500.692	242.11	390.89	356.297				3	0	0	3			0	0	2	2
	347.479	96.308	210.122	119.681			497.433	249.631	384.806	359.221				4	0	0	2			2	2	2	4
	334.004	98.7376	209.973	117.669			520.365	240.958	375.536	360.437				5	0	0	2			2	0	0	2
	343.027	97.4373	210.741	116.829			507.696	242.293	384.471	353.38				5	0	0	2			2	2	0	3
	329.684	98.0798	208.646	114.635			495.072	242.137	391.179	345.468				2	0	0	2			2	0	2	5
	336.065	100.84	206.038	114.768			488.875	254.369	381.97	338.144				4	0	0	2			2	0	0	3
	335.989	99.3308	210.205	118.582			476.939	256.498	372.449	355.715				4	2	2	2			2	0	2	4
	331.228	96.6806	202.445	119.593			475.916	254.167	375.977	348.103				2	2	0	2			2	0	2	4
	332.137	98.9011	203.308	116.574			498.019	248.11	371.703	349.072				3	0	2	5			2	0	0	5
	328.43	96.2015	198.783	116.399			491.388	255.125	363.89	351.536				3	2	0	3			3	0	2	6
	331.487	98.3992	194.494	114.973			485.692	246.943	370.483	350.452				2	2	3	5			3	0	0	6
	325.711	97.3954	197.213	112.255			487.243	244.563	358.179	347.247				2	0	2	4			3	0	2	6
	315.886	94.3574	193.163	110.677			479.97	240.502	354.414	342.62				4	0	2	7			6	0	0	4
	310.228	95.2243	199.35	110.935			467.179	246.221	368.369	340.878				4	2	2	6			5	0	0	4
	330.281	95.0951	197.92	109.122			485.068	242.856	366.319	335.251				4	0	2	4			5	0	0	6
	328.388	93.5665	197.897	108.494			488.167	239.555	354.076	327.722				4	0	3	5			4	0	2	4
	324.757	95.6388	196.669	109.783			486.46	237.916	352.567	318.567				3	2	0	7			5	0	0	4
	320.692	95.9924	199.901	110.209			485.392	248.654	362.821	315.639				7	0	2	6			5	0	0	4
	335.118	98.3536	195.989	111.65			506.703	243.103	358.464	313.901				5	0	2	8			4	0	0	4
	338.449	94.8973	194.696	111.015			535.707	242.452	356.734	312.24				7	0	0	7			3	0	0	4
	333.357	94.2738	194.768	108.468			578.19	237.103	364.319	311.114				6	0	0	6			2	0	0	5
	329.255	96.2053	190.806	107.544			591.19	245.312	360.703	314.084				7	0	0	7			3	0	0	5
	328.023	95.2471	191.97	107.506			567.825	242.859	348.338	330.11				6	0	2	7			2	0	0	5
	313.247	93.6654	187.783	105.376			524.114	235.89	347.202	324.559				7	0	2	4			2	0	0	8
	313.365	93.8897	193.266	105			493.361	235.681	351.076	319.696				10	0	0	5			3	0	2	5
	309.859	92.9125	187.437	103.875			503.281	238.544	343.342	313.407				4	0	2	7			2	0	0	6
	323.962	95.1521	190.19	102.84			543.943	238.795	338.62	312.243				4	0	2	4			4	0	2	6
	314.487	93.4183	190.612	102.236			536.943	236.407	341.567	310.445				8	0	0	7			4	0	2	7
	300.905	91.3802	189.43	105.646			512.54	233.346	338.81	306.506				6	0	0	7			4	2	2	5
	305.848	91.308	187.475	106.901			481.357	234.84	334.817	306.053				4	0	0	8			4	0	2	5
	321.43	92	184.373	108.445			482.639	228.966	342.548	303.068				8	0	2	6			7	0	2	7
	314.426	92.5551	185.213	108.973			494.361	228.814	345.179	302.966				6	0	3	5			9	2	2	4
	309.194	92.9125	183.183	110.209			490.144	225.981	340.209	304.114				6	0	2	4			10	0	0	5
	295.878	89.8403	178.236	112.289			492.114	237.494	331.19	314.798				7	0	0	6			10	0	0	5
	301.076	90.4829	174.764	110.517			468.856	235.89	327.179	320.791				7	0	0	5			10	0	0	5
	302.369	89.3042	177.049	109.437			444.806	228.772	323.688	341.905				6	0	2	4			8	0	2	5
	295.517	90.1293	178.711	103.673			434.719	226.479	322.384	360.175				7	0	0	4			7	0	0	3
	289.335	92.7719	177.681	100.555			430.262	229.856	327.544	368.16				8	0	0	3			8	0	0	4
	298.011	90.9962	176.342	104.114			428.943	229.274	325.312	365.601				7	0	0	5			6	0	0	4
	299.103	92.0913	175.407	108.692			445.399	223.814	323.316	361.053				7	0	0	6			8	0	2	3
	299.924	89.1521	181.144	108.209			446.947	219.681	328.46	336.384				6	0	0	3			7	0	2	7
	292.951	89.8821	183.426	105.772			460.357	229.335	346.665	328.183				9	0	0	5			9	0	2	5
	305.411	92.2395	186.008	102.251			478.586	224.973	338.46	335.163				13	0	2	6			11	0	0	6
	309.856	90.9316	174.023	96.6084			506.369	229.825	327.004	339.814				13	0	2	9			12	0	0	7
	347.563	89.2966	169.095	95.5285			558.559	224.342	320.981	334.342				13	0	2	9			12	0	0	4
	368.452	90.1521	165.734	98.6958			663.833	234.259	305.312	321.255				14	0	2	9			10	0	2	3
	350.711	93.711	169.859	98.0494			668.859	226.38	307.437	303.068				12	0	3	12			8	0	2	5
	310.703	91.1597	175.11	96.0798			620.278	229.468	316.928	292.677				12	0	4	13			11	0	2	5
	277.468	93.8897	172.684	96.4183			558.692	229.76	315.137	290.939				11	0	2	11			8	0	2	5
	270.985	93.0875	167.722	93.0913			489.859	229.186	304.544	296.932				12	0	5	8			10	0	0	4
	278.072	94.3916	165.24	92.4639			438.049	238.772	296.494	301.597				11	0	5	9			11	0	0	4
	274.662	94.1141	162.354	91.7643			458.966	238.745	298.757	300.867				9	0	5	7			12	0	2	4
	277.179	92.8745	160.662	92.1255			484.897	242.673	294.996	289.167				6	0	5	10			9	0	0	3
	275.16	93.6046	160.852	91.7909			509.563	241.065	289.422	273.897				6	0	5	9			8	0	0	2
	269.532	92.8099	159.886	89.6502			520.673	236.7	289.399	267.456				10	0	4	11			8	0	0	3
	277.92	92.7871	155.715	88.6426			522.209	242.711	279.209	278.441				15	0	5	7			10	0	0	2
	291.612	92.2814	157.209	87.2433			550.475	242.369	275.764	281.639				16	0	5	10			10	0	0	3
	295.209	91.1711	153.734	87.3574			581.829	246.346	269.004	279.726				13	0	4	9			8	0	0	5
	295.129	92.8403	158.92	88.0342			602.779	242.365	281.517	275.144				14	0	3	7			12	0	2	5
	298.711	91.2281	160.137	89.076			590.198	235.456	284.004	276.156				12	0	4	7			9	0	2	4
	286.654	93.597	159.395	92.7947			579.631	243.544	281.97	275.004				13	0	4	11			7	0	2	6
	280.456	94.0228	156.89	102.654			567.057	243.08	287.289	271.255				13	0	4	10			7	0	2	4
	266.943	92.9278	154.027	109.479			534.829	248.331	283.08	270.369				10	0	5	11			13	2	2	3
	275.738	90.4106	153.289	117.247			499.452	246.11	275.418	284.266				8	0	4	9			12	0	4	4
	277.312	89.1635	152.133	118.319			508.498	241.106	280.525	307.049				9	0	4	10			12	0	3	2
	290.038	91.7529	152.323	113.871			518.506	244.338	275.544	336.711				13	0	5	12			13	0	7	2
	309.441	94.8859	152.171	104.962			564.285	241.289	271.532	365.787				14	0	4	13			15	0	6	5
	331.586	93.9087	155.597	95.5817			602.338	252.84	273.7	385.635				10	0	4	12			12	0	6	6
	321.738	94.7414	152.065	90.0951			605.833	251.274	281.814	384.144				16	0	4	13			13	0	5	5
	310.388	90.73	148.779	84.327			583.274	245.027	278.688	367.125				15	0	5	11			10	0	6	5
	302.909	94.0875	153.122	80.4449			582.015	249.449	275.582	349.779				17	0	4	8			12	0	7	8
	312.57	94.3916	151.053	78.4563			574.992	242.027	279.384	327.989				16	0	4	8			15	0	6	7
	321.255	94.27	154.616	83.3118			587.597	252.954	278.783	314.399				15	0	3	5			12	0	7	7
	329.658	94.1179	152.783	83.9658			608.217	242.418	283.365	286.639				16	0	2	5			13	0	5	3
	326.734	91.1027	153.365	84.308			624.202	250.65	285.422	270.183				17	2	3	9			15	0	5	3
	313.798	92.2548	151.517	84.9924			618.171	242.441	294.681	275.236				17	0	2	9			14	0	4	3
	281.19	94.8479	148.7	84.3422			601.954	239.65	289.829	290.551				12	0	2	9			16	0	6	3
	248.278	93.7414	147.319	85.2091			533.259	246.133	277.285	305.639				17	0	2	13			14	0	5	7
	242.103	96.2319	152.369	88.8897			469.015	245.354	285.392	309.928				18	0	4	15			11	0	4	2
	255.726	95.1825	159.327	91.9163			430.97	252.962	297.236	309.483				19	0	5	18			16	0	4	4
	251.38	94.7757	161.433	92.6388			409.905	253.099	306.673	314.259				17	0	7	20			15	0	4	5
	251.202	95.1407	165.597	89.5399			408.49	247.92	319.346	327.89				15	2	6	17			15	0	5	5
	252.73	92.7909	161.89	86.692			433.521	254.779	315.091	345.373				18	0	7	14			15	0	5	5
	272.84	94.5513	155.35	89.1901			454.65	251.46	309.517	355.483				18	0	7	14			13	0	5	6
	283.49	91.2281	148.243	88.3042			482.141	254.373	291.665	354.589				18	0	8	15			16	0	4	7
	293.186	91.1711	147.357	88.6236			512.817	248.167	285.335	343.369				16	2	5	11			17	0	4	6
	300.513	93.9506	145.529	88.9658			526.46	245.92	271.293	327.456				20	0	4	11			16	0	5	5
	299.289	90.4221	143.681	87.1217			524.658	250.589	264.228	317.76				18	2	5	10			18	0	5	6
	291.817	92.6578	144.24	86.2738			504.985	248.703	271.939	329.578				19	0	5	11			16	2	5	5
	287.346	88.7186	145.186	85.7072			488.939	251.008	268.152	329.319				16	0	6	14			15	2	6	4
	280.232	87.5399	147.494	85.8517			459.753	247.616	269.494	325.703				16	0	9	16			13	0	4	5
	273.24	88.0608	141.665	88.2776			445.749	241.148	262.281	316.16				18	0	10	16			12	2	3	5
	249.278	87.4791	139.856	91.0456			419.399	245.061	266.764	305.35				22	0	11	16			15	0	4	4
	237.494	87.6084	138.665	93.1787			392.414	240.095	257.715	291.787				20	0	12	17			16	2	4	6
	239.996	85.8897	137.03	97.6692			383.605	240.962	256.798	284.578				20	0	13	15			15	0	5	5
	256.46	86.8517	139.825	98.7909			411.886	238.928	260.167	289.734				25	0	12	16			14	2	4	5
	265.106	87.1559	145.023	96.9582			436.92	234.392	264.259	303.023				21	0	14	15			16	2	6	5
	274.023	89.2167	150.167	98.0266			461.54	243.776	267.076	320.163				22	0	16	12			20	2	8	2
	271.236	89.9544	147.274	97.5894			470.502	241.354	279.133	325.487				22	0	18	13			20	2	9	7
	269.471	88.0342	146.605	97.8137			468.635	246.783	277.228	325.57				23	0	17	16			23	2	6	7
	273.308	88.2129	146.266	100.882			454.768	244.608	270.673	322.932				24	0	16	13			23	2	9	11
	279.559	83.4068	151.011	102.236			450.844	238.582	268.011	321.863				25	0	19	11			23	3	12	10
	307.278	84.0608	152.152	102.285			449.996	240.616	274.905	324.373				22	0	23	12			24	0	7	12
	330.464	84.4106	153.513	97.8479			481.92	234.433	286.433	332.878				22	2	21	14			21	0	9	14
	340.289	83.7947	156.913	93.0532			508.844	239.639	297.578	355.289				24	0	22	12			18	0	6	16
	332.787	82.8707	158.992	86.3118			534.749	237.327	306.711	359.605				26	0	19	13			19	2	7	17
	319.487	84.7985	167.833	79.0608			543.966	238.506	318.456	362.209				26	0	21	13			17	2	10	16
	298.293	83.3308	164.867	74.1825			558.487	238.798	315.217	353.319				29	2	20	16			16	2	9	15
	286.133	83.4943	160.631	73.3992			541.875	235.616	309.403	334.217				27	2	19	11			22	2	12	12
	268.464	81.692	158.506	72.6312			507.616	237.095	309.414	302.023				27	2	19	13			24	0	12	13
	263.863	83.4677	161.772	72.1141			473.589	230.342	315.536	281.437				24	2	20	13			27	0	12	15
	281.392	81.749	155.414	72.6122			465.89	226.183	316.357	253.882				26	2	19	13			25	0	15	15
	295.593	81.1103	149.939	72.3042			489.312	226.517	317.939	237.924				21	0	16	13			22	0	17	16
	299.278	82.2662	150.905	72.6464			523.319	227	306.392	228.224				19	0	11	15			20	0	19	17
	294.97	81.4487	151.863	74.6122			519.977	227.791	301.673	221.719				17	0	13	16			17	0	19	16
	279.943	83.8099	154.072	78.2548			500.068	228.654	309.209	227.285				19	2	17	17			20	2	24	15
	266.118	82.7414	151.027	81.5513			472.038	228.684	308.829	226.327				18	0	20	18			20	0	21	16
	243.764	83.5589	149.586	84.2928			443.323	233.095	297.441	230.924				21	0	22	18			23	0	21	19
	245.97	83.7414	149.095	90.365			406.787	229.441	293.319	239.411				23	0	24	18			24	0	21	17
	275.764	81.1597	151.89	91.2586			407.833	234.958	284.586	247.905				29	0	21	20			20	0	23	21
	324.042	82.346	156.992	91.6578			453.73	226.236	279.947	271.662				26	0	20	21			20	2	28	27
	351.894	79.2281	162.129	91.5095			505.669	227.905	300.361	284.046				26	0	22	20			19	2	25	32
	352.019	79.8517	177.346	91.1977			540.35	223.726	322.243	292.004				27	0	23	20			17	2	24	34
	328.586	82.0304	186.662	90.5589			537.943	218.103	346.137	296.635				27	2	18	20			17	2	21	32
	295.483	81.2053	194.308	87.2662			506.319	226.738	377.171	296.605				24	2	20	21			19	2	20	31
	274.574	83.6426	196.677	87.749			453.057	226.011	391.099	297.19				30	2	22	24			19	3	21	33
	277.335	84.2624	198.589	83.8897			407.544	235.023	403.16	287.886				29	2	21	18			21	3	21	33
	299.308	83.2852	193.228	79.6046			382.802	241.977	415.985	279.897				28	2	23	19			19	3	23	29
	330.951	83.3194	189.293	76.8365			384.038	237.707	397.517	275.958				26	2	22	16			21	2	20	27
	330.095	81.5551	176.327	76.2966			402.521	243.293	382.529	272.901				28	4	24	17			20	3	18	26
	309.384	79.8213	169.281	74.943			406.89	235.247	355.532	284.456				26	0	21	16			24	2	19	27
	272.16	78.9125	175.81	76.1939			399.51	233.11	341.433	279.008				29	2	22	19			21	0	18	32
	258.966	80.7719	182.973	80.7414			386.54	226.293	349.73	266.954				27	2	23	20			25	2	27	36
	255.411	81.5323	185.361	85.597			355.16	225.175	366.939	255.703				22	2	25	24			26	2	24	37
	252.916	80.6274	186.129	89.2167			345.452	231.589	364.738	242.498				17	2	24	24			25	2	27	33
	255.167	83.3232	180.422	92.0798			347	228.49	353.407	240.532				17	2	23	22			23	0	26	37
	267.764	79.5932	182.399	97.0114			348.24	235.909	343.722	258.646				18	2	28	21			24	0	22	35
	277.11	80.5817	179.502	97.3688			352.738	235.011	346.494	277.357				20	5	29	24			25	0	26	36
	281.521	84.2586	173.536	96.7719			370.589	233.183	354.19	293.065				22	4	31	25			28	0	21	36
	283.894	83.4411	160.11	94.8707			372.213	235.673	339.202	306.281				24	3	31	25			25	0	19	37
	272.639	85.4449	158.042	93.3992			366.764	238.464	314.688	315.494				24	3	29	21			25	0	26	36
	270.703	84.0837	163.061	95.9278			352.981	241.631	303.479	325.323				28	2	35	18			25	0	26	30
	269.202	83.8441	165.205	102.829			344.684	237.677	303.555	317				24	3	30	17			22	2	24	34
	265.753	80.3194	160.148	109.297			340.445	232.038	313.259	303.665				28	2	32	19			25	4	24	34
	249.198	81.3536	157.825	111.468			352.985	233.038	320.004	288.593				26	2	29	15			32	2	28	35
	238.985	83.6578	158.593	112.551			360.065	235.616	324.631	281.293				24	2	27	16			32	2	32	37
	224.338	86.6464	166.586	112.665			347.608	238.981	328.529	301.684				24	2	28	18			29	2	29	37
	210.677	96.0646	174.966	111.7			339.175	246.692	344.715	316.049				24	2	21	18			30	2	33	34
	204.319	105.563	175.038	107.251			318.738	253.601	352.27	332.924				24	3	28	20			35	4	31	38
	200.148	113.966	175.555	104.867			316.042	272.582	359.513	350.087				22	4	28	18			27	2	28	36
	202.399	117.388	167.141	103.392			308.852	306.346	364.304	359.144				22	2	30	22			27	2	26	41
	210.943	118.977	161.787	97.4144			307.255	334.684	357.768	379				26	6	24	23			26	2	30	41
	232.411	113.262	154.951	89.4144			312.24	365.293	333.163	379.129				22	5	28	22			31	2	36	39
	252.886	107.726	156.213	85.7186			344.947	374.506	313.878	377.776				24	6	28	21			32	2	34	37
	254.209	109.392	162.198	84.749			373.46	356.179	306.555	369.772				23	7	28	22			33	0	37	39
	243.89	116.316	165.388	85.2433			381.631	340.293	303.243	354.004				25	7	32	23			32	2	32	46
	222.985	120.833	164.867	88.8403			385.654	330.247	318.741	339.738				24	6	33	25			32	2	37	46
	211.392	123.057	162.361	92.0798			386.217	344.487	315.722	305.791				20	5	35	26			33	2	35	45
	216.939	116.141	155	93.8973			370.456	364.027	310.928	274.593				15	5	33	29			30	2	37	43
	232.719	105.753	155.703	93.6274			355.414	372.483	312.053	263.285				16	6	31	25			28	2	43	42
	242.118	99.1407	161.806	97.3422			362.833	352.441	310.635	267.418				16	5	29	27			30	3	35	39
	235.802	96.5779	167.711	95.6882			376.125	341.913	314.939	276.122				17	6	32	25			29	4	33	47
	215.935	100.506	163.445	94.3156			391.403	319.772	333.304	289.924				21	6	32	27			30	3	32	44
	207.536	104.73	153.779	92.5133			397.49	311.973	334.745	292.886				21	6	31	28			30	3	34	44
	214.137	112.354	147.856	93.692			383.285	317.635	321.563	288.943				18	6	33	23			29	2	32	43
	215.844	119.335	154.209	95.6198			372.103	336.795	328.046	286.289				17	5	31	20			27	3	38	41
	213.582	124.711	163.361	105.297			360.958	357.027	337.54	283.179				16	3	35	23			30	4	39	48
	207.418	126.118	172.167	124.11			368.103	383.426	357.084	287.901				13	6	35	23			29	4	39	41
	205.753	128.198	171.228	135.996			359.24	396.517	383.954	282.825				18	7	33	23			30	4	34	48
	211.764	135.011	171.327	149.422			355.316	403.03	385.97	280.939				18	8	33	22			31	3	28	43
	222.802	139.76	164.49	152.331			356.27	409.734	376.646	296.221				15	10	37	19			31	4	36	48
	235.35	135.346	164.099	151.125			366.399	423.734	362.342	331.544				21	11	34	13			28	7	37	47
	243.027	130.19	155.369	140.49			385.658	434.821	349.897	387.559				23	8	32	12			28	8	39	49
	248.536	124.567	149.848	125.76			419.068	453.133	326.388	430.882				21	8	35	13			27	6	39	49
	268.643	119.183	144.985	114.525			435.719	440.456	322.019	459.312				21	10	30	13			31	8	41	58
	290.312	109.221	140.536	106.886			443.586	422.327	315.335	458.559				21	9	26	18			28	6	39	53
	316.335	102.875	137.688	109.456			455.479	399.555	301.54	441.886				25	5	24	18			28	5	39	55
	327.551	99.1369	133.76	117.103			477.072	369.422	291.635	423.837				28	7	25	18			33	7	36	53
	323.973	99.8593	128.3	126.817			490.833	347.479	284.586	380.798				31	9	28	22			36	7	36	53
	309.738	103.749	129.015	130.232			500.471	337.654	277.81	336.202				28	8	31	24			39	9	33	55
	285.745	107.209	135.871	125.741			491.388	333.555	278.646	308.186				34	11	31	22			38	11	38	54
	248.741	109.483	142.198	120.669			489.08	337.624	280	308.331				28	10	33	27			36	9	37	49
	229.996	104.924	145.175	109.574			458.198	343.62	293.639	332.487				30	10	32	27			35	5	42	49
	216.118	104.323	153.103	99.4867			428.163	349.684	315.338	348.635				28	9	28	26			33	6	39	52
	209.141	107.361	162.422	96.038			410.681	348.3	331.148	348.601				28	9	26	27			33	6	36	49
	205.068	113.582	169.308	95.2471			405.091	340.16	358.365	337.015				30	9	27	24			34	5	43	49
	204.76	119.848	172.221	94.2624			399.779	343.312	377.757	316.951				28	11	25	22			37	7	46	56
	207.35	122.973	170.875	96.5779			393.198	359.038	380.814	288.764				28	11	22	23			35	8	43	54
	217.452	126.996	163.144	100.684			377.494	383.426	382.589	270.498				34	10	22	20			37	10	47	49
	241.627	124.266	156.89	103.49			379.939	407.35	374.559	254.608				33	9	25	22			35	11	40	54
	271.43	122.654	147.913	106.426			375.008	418.871	356.015	245.133				28	9	21	19			32	11	39	59
	291.81	120.194	138.475	111.137			394.186	426.061	344.411	249.255				28	14	23	17			31	12	39	47
	307.57	117.779	136.065	113.103			423.091	419.08	326.924	255.776				26	11	25	16			29	13	35	55
	311.163	121.593	137.848	113.19			466.878	411.171	303.624	275.369				22	14	23	17			29	10	37	50
	303.327	126.209	138.802	111.928			504.251	397.437	290.357	281.741				23	17	18	20			26	10	33	53
	288.38	135.122	139.612	111.646			517.163	395.289	284.008	288.928				26	14	15	19			29	10	33	56
	261.198	144.567	143.373	109.605			519.97	410.198	282.97	288.973				23	13	22	17			27	9	36	57
	249.734	153.692	145.536	108.019			515.863	444.399	288.521	291.875				27	16	20	19			28	11	40	54
	238.696	157.186	143.202	106.848			489.878	474.308	288.114	303.494				30	14	24	17			33	10	40	57
	227.856	158.871	134.932	102.384			469.977	500.411	278.897	299.798				32	15	22	19			33	11	36	51
	222.779	159.369	133.141	99.27			444.471	523.456	274.764	292.962				34	13	26	16			35	11	36	59
	214.696	154.738	139.281	94.2471			423.24	532.669	263.981	285.008				35	15	23	18			38	14	35	54
	213.738	147.285	150.437	91.0266			398.722	534.399	271.825	276.167				35	15	23	17			36	11	34	56
	208.114	140.772	151.536	87.6768			384.038	530.228	284.958	276.787				35	13	21	16			35	13	30	52
	210.798	143.772	149.798	82.6502			366.654	508.179	285.646	265.738				41	13	21	17			34	13	31	49
	214.962	150.536	142.966	79.2966			361.38	480.43	281.331	253.209				43	16	22	15			34	11	31	47
	227.905	157.951	129.639	75.2738			365.247	465.582	266.567	238.167				36	13	23	15			34	13	32	46
	237.27	154.281	119.426	73.8213			368.624	486.806	246.316	226.357				45	17	22	15			31	12	31	44
	239.194	148.475	118.951	70.8479			384.605	514.376	233.939	220.616				36	14	21	15			33	13	33	54
	236.935	139.278	118.441	69.8099			394.483	529.601	224.521	209.532				39	17	21	11			31	16	32	54
	226.129	137.395	116.255	70.2281			403.042	523.688	222.639	207.49				39	20	24	13			29	16	30	53
	214.551	136.015	112.068	71.4867			403.262	494.677	225.122	203.384				38	16	18	12			33	16	29	51
	216.894	137.646	107.331	73.4829			407.342	469.395	221.635	204.734				36	20	19	14			32	18	29	50
	222.327	130.198	102.278	74.3574			418.042	451.468	206.844	209.16				40	24	17	16			35	20	26	48
	234.015	123.848	103.658	77.9316			429.3	452.163	200.601	205.548				40	20	14	15			33	17	27	46
	242.859	122.734	106.297	80.2433			444.19	444.612	202.319	209.513				33	20	18	15			31	18	24	51
	249.411	126.194	113.414	82.3194			467.821	422.779	212.776	213.008				37	19	18	12			31	20	28	48
	244.878	126.247	113.255	80.8023			503.403	403.011	222.677	211.468				41	16	15	16			29	21	28	48
	240.24	129.665	111.616	80.6046			518.065	397.916	227.517	219.338				38	16	17	15			30	21	31	51
	231.338	131.806	105.852	78.251			516.627	400.722	226.065	223.483				42	14	22	15			32	20	28	53
	223.711	129.958	100.996	76.1141			509.81	408.958	222.707	241.027				40	14	25	13			32	18	32	49
	229.882	125.548	95.7757	76.9011			500.456	417.194	215.506	251.106				38	16	26	15			35	20	29	38
	245.875	122.384	94.9696	78.9125			471.475	411.555	203.719	251.513				40	21	23	12			33	17	28	40
	267.517	120.582	93.8783	80.3308			434.935	405.156	193.433	251.73				38	23	22	14			31	19	31	40
	279.966	122.631	94.6122	81.2243			406.825	392.392	185.506	253.894				38	23	22	16			31	22	31	44
	288.232	123.548	98.6274	81.1939			387.027	388.061	187.057	243.46				46	24	27	13			28	23	27	41
	285.281	122.278	102.399	78.8631			389.97	376.916	191.612	239.703				41	24	21	14			26	24	28	42
	275.779	121.513	100.369	75.9582			405.3	373.635	190.745	231.038				40	29	22	11			27	23	30	45
	261.757	121.886	97.7985	72.4905			418.897	371.11	193.251	232.03				39	29	18	12			24	25	25	47
	248.175	122.578	92.0266	67.1027			424.137	373.129	193.696	235.951				40	27	19	13			24	28	27	41
	240.186	124.494	88.019	66.4259			417.897	391.658	183.753	235.053				43	28	20	14			21	25	24	44
	248.574	121.521	84.9163	66.749			408.597	409.878	180.487	234.935				44	29	21	14			22	28	23	47
	254.894	120.137	86.2015	65.8631			390.913	412.221	180.35	237.357				40	31	22	15			23	28	25	48
	272.51	117.646	87.673	67.1749			393.764	421.529	182.148	228.669				36	29	21	18			26	35	27	53
	272.943	116.605	86.3308	68.0646			384.392	411.62	184.281	220.821				29	29	18	22			29	30	25	48
	277.205	121.008	83.3346	67.5475			383.825	400.601	184.228	205.525				35	33	15	21			26	29	29	47
	276.601	122.179	80.6578	65.5894			383.798	393.342	174.928	201.224				36	35	18	22			29	29	26	50
	266.046	123.471	80.5817	64.0837			392.137	395.392	168.498	196.038				39	35	20	19			26	29	28	49
	256.981	120.586	82.7909	64.1635			399.361	397.513	168.285	190.738				43	31	13	23			32	26	35	55
	250.681	122.202	83.9886	65.0456			399.133	401.008	166.49	185.753				48	29	12	21			29	27	34	60
	248.103	120.989	85.9658	66.9392			399.973	402.471	166.171	185.924				44	30	11	21			26	23	35	55
	250.456	120.175	89.8973	68.4601			403.175	395.871	165.894	178.757				39	28	12	26			32	33	31	51
	254.338	119.319	95.635	70.673			397.852	391.563	168.274	178.989				42	20	9	25			26	32	30	43
	252.506	115.125	96.4259	74.2662			397.418	392.715	172.703	174.894				37	24	9	22			29	29	28	49
	243.749	111.989	94.7871	75.2357			398.669	396.89	173.833	179.133				32	22	11	27			28	38	30	52
	227.133	108.89	91.4639	76.1559			398.323	398.696	174.084	186.357				34	21	16	21			30	37	27	48
	215.251	112.224	85.289	79.7034			402.407	387.243	173.795	188.76				35	23	11	25			30	37	28	40
	211.966	117.289	83.5285	83.1179			408.068	379.916	169.913	199.875				30	23	12	21			30	35	29	43
	208.856	119.266	79.8973	84.9962			399.323	370.437	168.297	209.586				33	25	10	20			28	36	34	39
	210.738	122.681	77.3308	87.943			391.087	378.354	168.076	213.669				29	27	13	16			27	40	33	39
	213.449	119.133	77.308	90.1407			379.901	389.844	163.684	217.544				28	25	14	15			26	44	31	43
	216.578	118.757	76.4411	91.7757			364.84	403.065	160.061	222.236				20	20	15	15			29	46	33	34
	212.35	115.707	76.2243	93.3004			357.795	405.247	156.673	231.837				24	29	21	14			25	41	26	39
	214.563	114.996	76.4753	91.8707			353.35	401.684	153.825	242.658				17	24	23	17			24	43	26	40
	208.57	117.837	75.0266	91.3232			342.171	394.92	155.935	243.639				24	29	19	22			25	45	20	43
	203.954	120.061	75.7567	92.3308			338.779	382.125	161.433	250.342				18	26	19	20			26	44	23	46
	199.205	120.578	80.5856	92.0114			343.532	373.194	162.376	255.882				18	29	17	23			24	41	18	52
	198.049	123.829	85.8403	89.597			348.293	378.795	165.844	253.213				20	34	18	21			29	41	14	50
	205.167	121.722	89.0875	86.7376			350.137	387.384	165.099	257.483				16	34	13	22			27	49	15	45
	212.259	120.3	91.0342	80.7414			349.278	383.144	171.175	255.312				17	41	13	24			34	42	16	41
	213.369	120.049	86.9772	75.7338			343.654	381.863	169.403	258.943				21	42	13	24			36	34	15	39
	211.848	121.091	84.3612	70.3954			348.996	382.772	166.087	262.962				23	43	9	19			36	43	15	33
	205.909	122.099	83.1825	65.4525			349.084	376.521	165.905	258.962				24	39	12	16			33	36	18	37
	197.753	117.567	82.9354	61.8821			343.81	371.551	160.163	256.608				24	44	8	21			34	35	17	33
	188.802	116.844	83.7262	59.0989			339.392	372.179	156.597	250.608				20	43	10	20			34	30	20	35
	182.825	112.129	83.1407	59.1445			331.118	374.791	158.285	236.456				20	32	6	20			39	29	19	29
	181.852	111.954	82.6996	59.711			319.506	375.228	163.03	226.042				19	34	7	18			37	31	18	27
	181.76	113.057	80.2852	60.0646			308.426	366.266	169.049	208.506				16	28	7	17			41	37	19	27
	188.224	111.738	79.1293	61.7034			301.357	356.297	173.289	195.137				19	26	9	19			39	35	26	29
	196.662	111.791	79.9163	60.7567			292.57	352.673	180.049	185.141				13	27	10	20			46	35	26	31
	207.555	111.224	79.0152	59.8935			289.475	344.593	185.293	174.156				15	31	12	22			45	41	29	26
	212.875	107.266	80.0494	60.4449			283.901	344.559	184.817	178.179				13	29	10	24			43	42	25	33
	207.319	108.878	78.9202	60.8593			287.019	344.753	185.559	179.106				12	25	12	24			39	39	30	36
	198.973	109.582	76.5817	62.5856			290.802	341.791	179.167	183.882				15	33	15	22			33	40	29	31
	186.369	115.608	73.5323	65.6084			294.867	336.228	167.483	186.996				15	32	15	24			29	33	27	28
	168.996	120.422	69.1787	71.8517			301.935	333.331	161.125	184.437				13	29	18	20			29	37	27	32
	156.684	120.285	67.8631	77.2395			304.194	347.072	150.365	185.346				13	32	10	21			34	43	24	29
	146.544	118.297	65.057	82.1787			309.46	362.483	142.057	182.787				9	25	10	21			37	43	27	26
	137.502	112.859	64.2129	85.9886			302.662	381.183	137.289	179.662				13	25	16	24			38	44	30	34
	132.129	105.319	63.7757	90.0608			296.049	389.848	131.293	183.722				7	26	14	24			43	45	25	30
	127.817	101.08	63.3612	91.7376			286.939	387.137	128.46	192.46				11	32	12	29			41	45	24	26
	130.133	98.8099	62.7795	92.1027			277.475	380.3	122.293	202.042				13	29	13	30			38	52	21	31
	130.209	95.8137	62.5894	90.1179			263.848	357.156	118.163	217.954				12	30	12	23			38	55	21	21
	131.631	94.4525	63.4715	90.1255			249.452	339.122	117.285	228.962				12	25	11	22			35	56	22	14
	130.7	96.2205	63.0951	88.1445			242.418	328.137	116.445	242.049				11	24	11	27			37	53	20	12
	124.84	98.0608	62.6844	88.3802			233.548	308.631	116.738	251.008				9	28	12	29			32	49	15	13
	124.73	100.422	62.8783	86.0989			228.236	300.369	119.095	257.673				9	26	9	26			33	52	14	15
	119.92	104.042	62.6312	83.6198			224.3	295.966	123.73	260.84				10	22	8	21			33	46	21	15
	118.97	104.517	62.9011	81.654			221.16	296.365	126.673	261.346				9	21	10	24			35	47	23	15
	124.441	104.03	65.0684	77.7072			213.798	301.095	131.875	262.266				8	24	7	21			38	55	20	13
	127.38	99.7338	68.4791	73.3498			207.517	304.388	136.829	267.297				8	19	9	23			40	49	24	15
	133.365	95.2205	69.2281	70.5551			198.015	307.54	137.11	261.962				7	18	9	17			38	49	22	12
	137.008	90.4563	66.7338	68.1027			194.061	313.51	135.456	259.065				7	19	9	20			39	53	20	16
	140.502	83.9354	63.3384	65.6996			192.198	304.19	130.205	256.54				8	19	5	23			38	51	20	16
	141.673	80.8061	58.8517	64.6274			195.764	294.125	124.574	244.224				9	19	4	19			38	54	23	18
	138.369	76.2243	56.8213	62.4981			202.3	279.217	121.262	235.772				6	18	4	16			45	51	25	20
	135.924	74.1559	56.9049	63.0152			211.658	265.962	118.905	229.513				7	14	4	19			43	52	28	26
	133.137	73.0532	57.5475	62.5665			216.973	251.179	116.433	220.008				7	17	4	22			43	48	23	19
	127.494	71.7719	59.038	63.8669			221.932	236.951	119.692	212.559				9	17	6	23			46	49	23	15
	123.338	70.692	62.1255	65.3688			228.916	226.734	119.331	203.662				6	14	2	27			52	43	20	10
	125.072	69.9886	62.7605	66.3384			232.608	221.475	121.791	199.049				7	17	5	25			48	46	20	10
	125.426	71.1483	61.6654	67.8897			233.532	215.692	120.281	195.669				9	17	5	23			53	54	19	9
	122.278	73.4373	58.8631	69.3042			241.441	211.817	118.437	189.247				4	19	2	25			48	54	20	12
	120.806	77.7681	56.4144	69.3042			248.365	211.373	112.357	191.171				4	20	3	25			47	50	17	14
	114.589	85.5133	52.5817	68.8213			255.521	213.7	107.471	194.844				6	14	4	20			48	51	20	10
	106.544	94.27	50.3726	68.289			257.715	220.935	101.479	197.677				5	17	0	22			44	57	18	7
	98.5779	104.023	47.9278	65.8175			263.494	240.274	96.3612	199.392				5	10	2	19			42	44	16	9
	90.5399	117.357	45.8821	64.0114			256.221	266.004	92.289	201.719				3	12	2	19			48	36	17	5
	85.2053	128.118	43.8403	60.5551			245.278	303.099	90.1977	203.722				7	9	0	20			40	32	14	5
	80.365	135.65	42.9658	59.6046			234.875	340.376	87.0266	206.658				6	9	2	20			39	28	13	6
	77.6388	140.331	44.1103	57.8175			226.274	388.783	83.5589	205.555				5	6	5	23			38	25	12	3
	75.8061	139.677	45.1977	56.5703			212.848	441.319	84.7871	204.844				7	9	3	22			36	25	11	2
	76.3992	136.795	45.3118	55.8593			194.772	483.821	83.365	203.593				3	3	3	22			33	23	12	6
	74.4373	129.673	44.673	55.1141			182.563	515.395	84.7909	198.357				6	9	2	20			33	23	13	7
	74.4144	118.487	43.7262	54.384			168.886	537.186	84.2966	192.232				2	6	2	25			32	24	11	9
	74.0951	102.194	42.403	54.0342			157.597	528.468	84.1331	187.247				4	9	2	23			31	23	10	6
	72.5133	86.9125	42.2091	54.1787			149.498	524.114	84.962	183.513				3	11	2	25			35	21	11	8
	72.616	74.7567	43.2928	54.0114			143.308	494.939	85.7605	178.684				4	10	2	27			34	27	12	6
	72.1863	65.3346	43.7262	54.5057			140.365	452.681	85.2776	172.03				6	11	3	25			39	27	10	5
	72.5779	59.1711	45.1711	53.962			138.122	403.875	86.3802	168.574				3	10	2	27			38	26	11	6
	71.5703	55.27	47.1217	54.3878			136.008	351.449	87.3004	165.099				3	7	2	22			41	30	12	7
	72.7338	53.2281	45.5475	55.1521			132.973	298.665	86.6502	163.076				5	11	2	25			42	34	9	8
	72.5894	51.6198	44.327	55.8745			131.35	260.73	87.3194	160.084				3	11	3	28			46	35	8	10
	74.5513	51.5817	43.5551	55.9125			129.198	228.27	84.9582	157.901				3	6	3	26			48	35	10	6
	73.0228	52.1597	41.924	56.1939			127.183	200.494	82.9087	158.536				3	6	2	25			49	39	8	6
	71.2395	53.8099	41.8251	56.6084			127.27	176.608	81.0913	159.62				3	7	2	25			47	37	9	7
	69.3612	54.981	42.1483	56.3802			125.167	164.597	79.9582	158.783				2	6	3	23			54	36	16	5
	65.4183	56.0989	43.4791	55.9886			125.631	162.053	80.9962	160.395				3	3	2	25			56	30	10	6
	61.962	53.4677	44.5703	55.2624			125.954	163.186	81.0304	162.875				2	4	2	25			59	31	12	5
	60.3308	53.2395	44.5247	54.6692			125.316	168.342	83.1255	163.43				0	3	4	23			63	30	11	4
	57.8327	52.0494	43.4335	54.4373			123.913	175.848	82.943	165.468				2	3	2	21			55	24	9	3
	56.2129	50.2662	41.4106	54.0684			121.357	179.43	82.9962	167.669				2	3	3	21			60	18	12	6
	54.4563	48.5779	39.4297	53.2814			118.658	178.053	82.8061	169.582				0	3	2	21			60	22	12	0
	53.0456	49.3118	37.4297	53.3878			113.897	174.871	81.4106	171.882				0	2	2	17			57	18	12	2
	52.4068	50.0076	36.5589	52.9848			110.662	169.703	79.749	172.601				0	2	0	20			53	16	12	0
	51.3194	51.4373	35.2814	52.4449			106.65	165.205	79.1141	171.004				2	2	0	24			53	23	13	0
	51.2776	53	35.2928	52.8669			104.452	161.141	79.9886	168.49				0	2	0	22			62	17	11	2
