# Supplementary material for: Two-photon calcium imaging of the medial prefrontal cortex and hippocampus without cortical invasion
Source: eLife. 2017 Sep 25;6:e26839. doi: 10.7554/eLife.26839 (PMC5643091; doi:10.7554/eLife.26839)
Supplement: Figure 3—source data 1. — All data and p-values for Figure 3D–F are shown. [file elife-26839-fig3-data1.xlsx]

## Sheet: Sheet1
	(A) GFAP						(B) Iba1						(C) HSP70/72
	Without imaging						Without imaging						Without imaging
	P = 0.55	15 min deep					P = 0.77	15 min deep					P = 1.0	15 min deep
	P = 0.52	P = 1.0	30 min deep				P = 1.0	P = 1.0	30 min deep				P = 1.0	P = 1.0	30 min deep
	P = 0.0094	P = 2.4 ´ 10-5	P = 1.0 ´ 10-6	30 min shallow			P = 1.8 ´ 10-4	P = 4.5 ´ 10-7	P = 6.5 ´ 10-7	30 min shallow			P = 1.0	P = 1.0	P = 1.0	30 min shallow
	P = 2.4 ´ 10-7	P = 1.0 ´ 10-9	P = 1.9 ´ 10-11	P = 0.0088	30 min shallow at 920 nm		P = 1.4 ´ 10-12	P = 8.4 ´ 10-15	P = 2.2 ´ 10-15	P = 1.6 ´ 10-5	30 min shallow at 920 nm		P = 2.9 ´ 10-4	P = 1.6 ´ 10-8	P = 5.1 ´ 10-8	P = 1.8 ´ 10-6	30 min shallow at 920 nm
	Figure 3–Source data 1｜Statistics of immunoreactivity across five conditions.
	(A–C) Results of the statistical tests for each pair of conditions for GFAP (A), Iba1 (B), and HSP70/27 (C). Red shading indicates significant differences at the P < 0.05 level, as reported by one-way ANOVA with Tukey-Kramer method for post-hoc multiple comparisons.
	Panel D						Panel E						Panel F
	GFAP						Iba1						HSP
	0	1.504		0	w/o imaging		0	1.065		0	w/o imaging		0	1.599		0	w/o imaging
	0	1.484		15	15 min deep		0	1.184		15	15 min deep		0	1.66		15	15 min deep
	0	1.478		30	30 min deep		0	1.184		30	30 min deep		0	1.385		30	30 min deep
	0	1.224		45	30 min shallow		0	1.035		45	30 min shallow		0	1.611		45	30 min shallow
	0	1.664		60	30 min shallow at 920 nm		0	1.302		60	30 min shallow at 920 nm		15	1.214		60	30 min shallow at 920 nm
	0	1.485					0	1.208					15	1.384
	0	1.349					0	1.282					15	1.256
	0	1.465					0	1.344					15	1.176
	0	1.502					0	1.284					15	1.387
	0	1.42					0	1.116					15	1.474
	15	1.373					15	0.917					15	1.485
	15	1.451					15	1.109					15	1.436
	15	1.073					15	0.975					15	1.547
	15	1.065					15	0.916					15	1.633
	15	1.252					15	1.09					15	1.564
	15	1.336					15	1.269					30	1.37
	15	1.365					15	1.233					30	1.473
	15	1.459					15	1.251					30	1.285
	30	1.541					15	1.218					30	1.231
	30	1.466					15	1.109					30	1.644
	30	1.188					30	1.199					30	1.593
	30	1.079					30	1.155					30	1.408
	30	1.608					30	1.201					30	1.394
	30	1.563					30	1.141					30	1.322
	30	1.486					30	1.118					30	1.448
	30	1.363					30	1.265					30	1.665
	30	1.345					30	1.191					30	1.616
	30	1.404					30	1.081					45	1.739
	30	1.21					30	1.163					45	1.683
	30	0.809					30	1.044					45	1.679
	30	1.286					30	1.406					45	1.502
	30	1.353					30	1.046					45	1.562
	30	1.382					30	1.083					45	1.468
	30	1.438					30	1.209					45	1.521
	30	1.491					30	1.208					45	1.404
	30	1.213					30	1.128					45	1.409
	30	1.253					30	1.043					45	1.312
	30	1.214					30	1.27					60	2.302
	30	1.139					30	1.24					60	2.333
	45	1.845					30	1.068					60	1.866
	45	1.781					30	1.031					60	2.03
	45	1.819					45	1.589					60	2.075
	45	1.803					45	1.568					60	1.711
	45	1.857					45	1.406
	45	1.512					45	1.623
	45	1.657					45	1.307
	45	1.483					45	1.444
	45	1.589					45	1.326
	45	1.771					45	1.386
	45	1.828					60	1.983
	60	2.099					60	1.81
	60	2.289					60	1.905
	60	2.358					60	1.739
	60	2.034					60	1.59
	60	1.832					60	1.715
	60	1.715
	60	1.794
